# Supplementary material for: Genetic Silencing of Fatty Acid Desaturases Modulates α-Synuclein Toxicity and Neuronal Loss in Parkinson-Like Models of C. elegans
Source: Front Aging Neurosci. 2019 Aug 6;11:207. doi: 10.3389/fnagi.2019.00207 (PMC6691153; doi:10.3389/fnagi.2019.00207)
Supplement: TABLE S1 — Summary of the effect of silencing of fat metabolism genes on tested outcomes in PD models of C. elegans. [file Data_Sheet_2.xlsx]

## Sheet: Sheet1
Study Endpoints	C. elegans Strains	Strain feature	Gene silencing targets	Outcome
Total fat content	JVR208, JVR203,BZ555 (+.- rotenone),	WT and A53T α-synuclein expression, rotenone induced toxicity	fat-5, fat-7	Reduced fat content
Total fat content	JVR208, JVR203,BZ555 (+.- rotenone),	WT and A53T α-synuclein expression, rotenone induced toxicity	tub-1	Increased fat content
WT α-synuclein aggregation	OW13	WT α-synuclein expression	fat-5, fat-7	Decreased protein aggregation,
DA function (Basal response)	JVR208, JVR203 , BZ555 (+.- rotenone)	WT and A53T α-synuclein expression, rotenone induced toxicity	fat-5, fat-7	Improved DA function
DA function (Ethanol avoidance)	JVR208, JVR203 , BZ555 (+.- rotenone)	WT and A53T α-synuclein expression, rotenone induced toxicity	fat-5, fat-7	Improved DA function
Lifespan	OW13, JVR208, JVR203	WT and A53T α-synuclein expression, rotenone induced toxicity	fat-5, fat-7, nhr-49, tub-1	No changes in lifespan
Pharyngeal pump rate	JVR208	WT α-synuclein expression	fat-7	Improved pharyngeal pump rate
Body bend/sec	OW13	WT α-synuclein expression	fat-5, fat-7	Increased body bends
Viable progeny	OW13, JVR208, JVR203 , BZ555 (+.- rotenone)	WT and A53T α-synuclein expression, rotenone induced toxicity	nhr-49, tub-1	Reduced number of progenies
Resistance to heat stress	OW13, JVR203, JVR208	WT and A53T α-synuclein expression	fat-5, fat-7	Improved resistance to heat
Resistance to osmotic stress	JVR203	A53T α-synuclein expression	fat-5, fat-7	Improved resistance to osmotic stress
